# Supplementary material for: Review of Clinically Assessed Molecular Fluorophores for Intraoperative Image Guided Surgery
Source: Molecules. 2024 Dec 18;29(24):5964. doi: 10.3390/molecules29245964 (PMC11679787; doi:10.3390/molecules29245964)
Supplement: Supplementary file 1 [file molecules-29-05964-s001.zip]

Archive with 1 entries (1 files):
- molecules-3341650-supplementary.pdf
